# Supplementary material for: A Chitosan-Based Biomaterial Combined with Mesenchymal Stem Cell-Conditioned Medium for Wound Healing and Skin Regeneration
Source: Int J Mol Sci. 2023 Nov 8;24(22):16080. doi: 10.3390/ijms242216080 (PMC10671656; doi:10.3390/ijms242216080)
Supplement: Supplementary file 1 [file ijms-24-16080-s001.zip]

Archive with 1 entries (1 files):
- ijms-2685593-supplementary.pdf
